# Supplementary material for: Repurposing Riociguat to Target a Novel Paracrine Nitric Oxide-TRPC6 Pathway to Prevent Podocyte Injury
Source: Int J Mol Sci. 2021 Nov 19;22(22):12485. doi: 10.3390/ijms222212485 (PMC8621407; doi:10.3390/ijms222212485)
Supplement: Supplementary file 1 [file ijms-22-12485-s001.zip]

Archive with 1 entries (1 files):
- ijms-1458259-supplementary.pdf
